# Supplementary material for: Control of Expression of Key Cell Cycle Enzymes Drives Cell Line-Specific Functions of CDK7 in Human PDAC Cells
Source: Int J Mol Sci. 2022 Jan 12;23(2):812. doi: 10.3390/ijms23020812 (PMC8775745; doi:10.3390/ijms23020812)
Supplement: Supplementary file 1 [file ijms-23-00812-s001.zip]

Archive with 2 entries (2 files):
- ijms-1504584-supplementary-revised.pdf
- KEGG pathway analyse.xlsx
