# Supplementary material for: Control of Expression of Key Cell Cycle Enzymes Drives Cell Line-Specific Functions of CDK7 in Human PDAC Cells
Source: Int J Mol Sci. 2022 Jan 12;23(2):812. doi: 10.3390/ijms23020812 (PMC8775745; doi:10.3390/ijms23020812)
Supplement: Supplementary file 1 [file ijms-23-00812-s001.zip › KEGG pathway analyse.xlsx]

## Sheet: overlap527_pathway_chart
Category	Term	Count	%	PValue	Genes	List Total	Pop Hits	Pop Total	Fold Enrichment	Bonferroni	Benjamini
KEGG_PATHWAY	hsa01100:Metabolic pathways	46	8.93204	9.12125e-65	TM7SF2, IMPA2, GANAB, LSS, CERS4, QARS, PPOX, ITPKB, ACSS2, PRIM1, GSS, AKR1C3, GALK1, POLE2, AKR1A1, TKFC, GALNT15, FASN, GSTZ1, KYAT1, ALDH4A1, FUT4, MGLL, PHOSPHO1, IMPDH2, HSD17B8, ACADS, PFKP, DPAGT1, GRHPR, CYP2E1, AK7, KHK, PYCR1, PGLS, BAAT, MPI, CYP27A1, PYGL, RRM2, GFPT2, RDH16, AOC2, PCCB, XYLB, AOC3	185	262	57505	54.5746	2.03404e-62	2.03404e-62
KEGG_PATHWAY	hsa04152:AMPK signaling pathway	10	1.94175	1.87974e-16	CPT1C, PPP2R3A, LEPR, PRKAG1, SCD, FASN, GYS1, EEF2K, PFKP, CAMKK1	185	28	57505	111.014	4.95159e-14	2.4758e-14
KEGG_PATHWAY	hsa01130:Biosynthesis of antibiotics	11	2.13592	6.40878e-16	TM7SF2, PYCR1, PGLS, AKR1A1, GFPT2, PFKP, LSS, CAT, AK7, ACSS2, PCCB	185	49	57505	69.7799	1.48548e-13	4.95159e-14
KEGG_PATHWAY	hsa04151:PI3K-Akt signaling pathway	11	2.13592	2.94723e-14	FGF18, FGFR4, TNXB, PPP2R3A, PGF, CSF1, GYS1, ITGB4, ITGA10, COL1A1, COL11A2	185	70	57505	48.8459	6.56086e-12	1.64024e-12
KEGG_PATHWAY	hsa04921:Oxytocin signaling pathway	9	1.74757	6.98151e-14	RGS2, GNAQ, PRKAG1, EEF2K, OXTR, CACNB4, NFATC2, CAMKK1, MYL9	185	31	57505	90.2432	1.55728e-11	3.11451e-12
KEGG_PATHWAY	hsa04510:Focal adhesion	9	1.74757	5.32725e-13	TNXB, FYN, RAC3, PGF, ITGB4, ITGA10, COL1A1, COL11A2, MYL9	185	39	57505	71.7318	1.18789e-10	1.97982e-11
KEGG_PATHWAY	hsa04931:Insulin resistance	8	1.5534	7.54339e-12	TNF, PYGL, PRKAG1, GFPT2, GYS1, MLXIPL, TRIB3, NR1H3	185	31	57505	80.2162	1.68218e-09	2.40312e-10
KEGG_PATHWAY	hsa01212:Fatty acid metabolism	7	1.35922	7.70925e-12	CPT1C, PECR, ACADS, FADS1, SCD, FASN, FADS2	185	16	57505	135.992	1.71917e-09	2.14896e-10
KEGG_PATHWAY	hsa01200:Carbon metabolism	7	1.35922	4.41782e-10	PGLS, TKFC, ACADS, PFKP, CAT, ACSS2, PCCB	185	29	57505	75.0298	9.85173e-08	1.09464e-08
KEGG_PATHWAY	hsa05200:Pathways in cancer	9	1.74757	8.29808e-10	PTGER1, E2F2, FGF18, WNT16, CBLB, GNAQ, RAC3, PGF, MLH1	185	94	57505	29.7611	1.85047e-07	1.85047e-08
KEGG_PATHWAY	hsa03320:PPAR signaling pathway	6	1.16505	9.29215e-10	CPT1C, CYP27A1, SCD, FADS2, PLTP, NR1H3	185	15	57505	124.335	2.07215e-07	1.88377e-08
KEGG_PATHWAY	hsa05322:Systemic lupus erythematosus	7	1.35922	1.77815e-09	HIST1H2BC, TNF, HIST2H2AC, C5, HIST1H2BJ, HIST1H3E, C8G	185	36	57505	60.4407	3.96528e-07	3.3044e-08
KEGG_PATHWAY	hsa04932:Non-alcoholic fatty liver disease (NAFLD)	6	1.16505	1.90483e-09	TNF, LEPR, PRKAG1, MLXIPL, CYP2E1, NR1H3	185	17	57505	109.707	4.24777e-07	3.26752e-08
KEGG_PATHWAY	hsa05202:Transcriptional misregulation in cancer	7	1.35922	2.95486e-09	NFKBIZ, WNT16, ID2, TAF15, LMO2, HIST1H3E, NR4A3	185	39	57505	55.7914	6.58933e-07	4.70666e-08
KEGG_PATHWAY	hsa01040:Biosynthesis of unsaturated fatty acids	5	0.970874	3.52406e-09	PECR, BAAT, FADS1, SCD, FADS2	185	7	57505	222.027	7.85865e-07	5.2391e-08
KEGG_PATHWAY	hsa04015:Rap1 signaling pathway	7	1.35922	7.26023e-09	FGF18, FGFR4, GNAQ, RAC3, PGF, CSF1, MAP2K6	185	45	57505	48.3526	1.61903e-06	1.01189e-07
KEGG_PATHWAY	hsa00230:Purine metabolism	7	1.35922	7.26023e-09	PRIM1, NUDT2, POLE2, RRM2, PDE9A, AK7, IMPDH2	185	45	57505	48.3526	1.61903e-06	1.01189e-07
KEGG_PATHWAY	hsa04071:Sphingolipid signaling pathway	6	1.16505	8.00179e-09	TNF, PPP2R3A, GNAQ, FYN, RAC3, CERS4	185	22	57505	84.774	1.7844e-06	1.04965e-07
KEGG_PATHWAY	hsa04060:Cytokine-cytokine receptor interaction	7	1.35922	9.52046e-09	TNF, IL23A, INHBE, CSF1, LEPR, CTF1, IL11	185	47	57505	46.295	2.12306e-06	1.17948e-07
KEGG_PATHWAY	hsa05034:Alcoholism	7	1.35922	1.57996e-08	HDAC3, HIST1H2BC, HIST2H2AC, HIST1H2BJ, HIST1H3E, CAMKK1, HDAC6	185	51	57505	42.664	3.5233e-06	1.85437e-07
KEGG_PATHWAY	hsa04910:Insulin signaling pathway	6	1.16505	1.60188e-08	CBLB, PHKG1, PYGL, PRKAG1, FASN, GYS1	185	25	57505	74.6011	3.57218e-06	1.78609e-07
KEGG_PATHWAY	hsa04922:Glucagon signaling pathway	6	1.16505	1.60188e-08	CPT1C, GNAQ, PHKG1, PYGL, PRKAG1, GYS1	185	25	57505	74.6011	3.57218e-06	1.78609e-07
KEGG_PATHWAY	hsa04010:MAPK signaling pathway	7	1.35922	3.48557e-08	FGF18, FGFR4, TNF, RAC3, MAPT, CACNB4, MAP2K6	185	58	57505	37.5149	7.77279e-06	3.70134e-07
KEGG_PATHWAY	hsa04380:Osteoclast differentiation	6	1.16505	5.04372e-08	TNF, FYN, CSF1, NFATC2, MAP2K6, BLNK	185	31	57505	60.1622	1.12474e-05	5.1125e-07
KEGG_PATHWAY	hsa04550:Signaling pathways regulating pluripotency of stem cells	6	1.16505	7.00876e-08	WNT16, FGFR4, ID2, INHBE, PCGF6, SKIL	185	33	57505	56.516	1.56294e-05	6.79544e-07
KEGG_PATHWAY	hsa04022:cGMP-PKG signaling pathway	6	1.16505	1.27396e-07	KCNMB3, ADRB1, RGS2, GNAQ, NFATC2, MYL9	185	37	57505	50.4061	2.8409e-05	1.18372e-06
KEGG_PATHWAY	hsa04920:Adipocytokine signaling pathway	5	0.970874	1.79165e-07	CPT1C, TNF, LEPR, PRKAG1, CAMKK1	185	16	57505	97.1368	3.99529e-05	1.59815e-06
KEGG_PATHWAY	hsa05410:Hypertrophic cardiomyopathy (HCM)	5	0.970874	1.79165e-07	TNF, PRKAG1, ITGB4, ITGA10, CACNB4	185	16	57505	97.1368	3.99529e-05	1.59815e-06
KEGG_PATHWAY	hsa04810:Regulation of actin cytoskeleton	6	1.16505	1.90821e-07	FGF18, FGFR4, RAC3, ITGB4, ITGA10, MYL9	185	40	57505	46.6257	4.25522e-05	1.63666e-06
KEGG_PATHWAY	hsa04020:Calcium signaling pathway	6	1.16505	2.16761e-07	PTGER1, ADRB1, GNAQ, PHKG1, OXTR, ITPKB	185	41	57505	45.4885	4.83366e-05	1.79029e-06
KEGG_PATHWAY	hsa05414:Dilated cardiomyopathy	5	0.970874	2.33706e-07	TNF, ADRB1, ITGB4, ITGA10, CACNB4	185	17	57505	91.4229	5.21151e-05	1.8613e-06
KEGG_PATHWAY	hsa03030:DNA replication	5	0.970874	5.81844e-07	PRIM1, MCM7, POLE2, LIG1, MCM5	185	21	57505	74.009	0.000129743	4.47417e-06
KEGG_PATHWAY	hsa04110:Cell cycle	6	1.16505	5.98719e-07	E2F2, CDC45, MCM7, CHEK2, SMC1A, MCM5	185	50	57505	37.3005	0.000133505	4.45047e-06
KEGG_PATHWAY	hsa04080:Neuroactive ligand-receptor interaction	6	1.16505	5.98719e-07	GPR156, PTGER1, ADRB1, LEPR, OXTR, GABBR2	185	50	57505	37.3005	0.000133505	4.45047e-06
KEGG_PATHWAY	hsa04350:TGF-beta signaling pathway	5	0.970874	7.09365e-07	NOG, TNF, ID2, SMAD7, INHBE	185	22	57505	70.645	0.000158176	5.10284e-06
KEGG_PATHWAY	hsa04512:ECM-receptor interaction	5	0.970874	7.09365e-07	TNXB, ITGB4, ITGA10, COL1A1, COL11A2	185	22	57505	70.645	0.000158176	5.10284e-06
KEGG_PATHWAY	hsa05146:Amoebiasis	5	0.970874	1.21754e-06	TNF, GNAQ, COL1A1, COL11A2, C8G	185	25	57505	62.1676	0.000271476	8.48473e-06
KEGG_PATHWAY	hsa05166:HTLV-I infection	6	1.16505	1.38211e-06	E2F2, WNT16, TNF, POLE2, CHEK2, NFATC2	185	59	57505	31.6106	0.000308163	9.33967e-06
KEGG_PATHWAY	hsa04144:Endocytosis	5	0.970874	5.51564e-06	FGFR4, CBLB, SNX32, ASAP3, RNF103-CHMP3	185	36	57505	43.1719	0.00122924	3.61756e-05
KEGG_PATHWAY	hsa03420:Nucleotide excision repair	4	0.776699	6.94122e-06	POLE2, LIG1, DDB2, GTF2H3	185	12	57505	103.613	0.0015467	4.42247e-05
KEGG_PATHWAY	hsa04664:Fc epsilon RI signaling pathway	4	0.776699	1.14305e-05	TNF, FYN, RAC3, MAP2K6	185	14	57505	88.8108	0.00254576	7.08033e-05
KEGG_PATHWAY	hsa04024:cAMP signaling pathway	5	0.970874	1.24596e-05	ADRB1, RAC3, OXTR, GABBR2, MYL9	185	44	57505	35.3225	0.00277465	7.50919e-05
KEGG_PATHWAY	hsa00260:Glycine, serine and threonine metabolism	4	0.776699	1.75026e-05	GRHPR, GNMT, AOC2, AOC3	185	16	57505	77.7095	0.0038955	0.000102708
KEGG_PATHWAY	hsa05203:Viral carcinogenesis	5	0.970874	2.08231e-05	HDAC3, HIST1H2BC, HIST1H2BJ, GTF2H3, HDAC6	185	50	57505	31.0838	0.00463284	0.00011906
KEGG_PATHWAY	hsa04014:Ras signaling pathway	5	0.970874	2.2539e-05	FGF18, FGFR4, RAC3, PGF, CSF1	185	51	57505	30.4743	0.00501363	0.000125648
KEGG_PATHWAY	hsa05010:Alzheimer's disease	4	0.776699	2.53837e-05	TNF, GNAQ, APOE, MAPT	185	18	57505	69.0751	0.00564464	0.000138055
KEGG_PATHWAY	hsa04650:Natural killer cell mediated cytotoxicity	4	0.776699	3.52956e-05	TNF, FYN, RAC3, NFATC2	185	20	57505	62.1676	0.00784017	0.000187389
REACTOME_PATHWAY	R-HSA-2426168:R-HSA-2426168	5	0.970874	3.83753e-05	TM7SF2, SCD, FASN, LSS, CARM1	242	10	11295	23.3368	0.0176489	0.0176489
KEGG_PATHWAY	hsa04611:Platelet activation	4	0.776699	4.74558e-05	GNAQ, FYN, COL1A1, COL11A2	185	22	57505	56.516	0.0105271	0.000246083
KEGG_PATHWAY	hsa04146:Peroxisome	4	0.776699	4.74558e-05	PECR, BAAT, PEX1, CAT	185	22	57505	56.516	0.0105271	0.000246083
KEGG_PATHWAY	hsa04120:Ubiquitin mediated proteolysis	4	0.776699	5.44456e-05	CBLB, DDB2, FBXO4, NHLRC1	185	23	57505	54.0588	0.0120683	0.00027591
KEGG_PATHWAY	hsa05323:Rheumatoid arthritis	4	0.776699	6.20771e-05	TNF, IL23A, CSF1, IL11	185	24	57505	51.8063	0.0137482	0.000307589
KEGG_PATHWAY	hsa04514:Cell adhesion molecules (CAMs)	4	0.776699	6.20771e-05	NFASC, ESAM, VCAN, SELPLG	185	24	57505	51.8063	0.0137482	0.000307589
KEGG_PATHWAY	hsa04115:p53 signaling pathway	4	0.776699	6.20771e-05	RRM2, DDB2, CHEK2, SESN3	185	24	57505	51.8063	0.0137482	0.000307589
KEGG_PATHWAY	hsa04261:Adrenergic signaling in cardiomyocytes	4	0.776699	6.20771e-05	ADRB1, PPP2R3A, GNAQ, CACNB4	185	24	57505	51.8063	0.0137482	0.000307589
KEGG_PATHWAY	hsa04630:Jak-STAT signaling pathway	4	0.776699	7.03762e-05	IL23A, LEPR, CTF1, IL11	185	25	57505	49.7341	0.0155719	0.000341125
KEGG_PATHWAY	hsa04668:TNF signaling pathway	4	0.776699	7.93684e-05	TNF, CSF1, TNFAIP3, MAP2K6	185	26	57505	47.8212	0.0175441	0.000376522
KEGG_PATHWAY	hsa00240:Pyrimidine metabolism	4	0.776699	8.90794e-05	PRIM1, NUDT2, POLE2, RRM2	185	27	57505	46.0501	0.0196696	0.000413781
KEGG_PATHWAY	hsa05161:Hepatitis B	4	0.776699	9.95342e-05	E2F2, TNF, DDB2, NFATC2	185	28	57505	44.4054	0.0219527	0.000452902
KEGG_PATHWAY	hsa04068:FoxO signaling pathway	4	0.776699	0.000163829	PLK4, PRKAG1, FBXO32, CAT	185	33	57505	37.6773	0.0358774	0.00073047
KEGG_PATHWAY	hsa00520:Amino sugar and nucleotide sugar metabolism	3	0.582524	0.000211592	GALK1, MPI, GFPT2	185	7	57505	133.216	0.046094	0.000924868
KEGG_PATHWAY	hsa00970:Aminoacyl-tRNA biosynthesis	3	0.582524	0.000211592	TARS2, PSTK, QARS	185	7	57505	133.216	0.046094	0.000924868
KEGG_PATHWAY	hsa00350:Tyrosine metabolism	3	0.582524	0.000211592	GSTZ1, AOC2, AOC3	185	7	57505	133.216	0.046094	0.000924868
KEGG_PATHWAY	hsa00140:Steroid hormone biosynthesis	3	0.582524	0.000281529	AKR1C3, CYP2E1, HSD17B8	185	8	57505	116.564	0.0608591	0.00120677
KEGG_PATHWAY	hsa05020:Prion diseases	3	0.582524	0.000281529	FYN, C5, C8G	185	8	57505	116.564	0.0608591	0.00120677
KEGG_PATHWAY	hsa05014:Amyotrophic lateral sclerosis (ALS)	3	0.582524	0.000361203	TNF, CAT, MAP2K6	185	9	57505	103.613	0.077403	0.0015189
REACTOME_PATHWAY	R-HSA-72163:R-HSA-72163	5	0.970874	0.000386572	GPKOW, SNRPA, CPSF2, HNRNPA1, SF3B3	242	17	11295	13.7275	0.164232	0.0857965
KEGG_PATHWAY	hsa00051:Fructose and mannose metabolism	3	0.582524	0.000450553	KHK, MPI, PFKP	185	10	57505	93.2514	0.0956111	0.0018593
REACTOME_PATHWAY	R-HSA-5617472:R-HSA-5617472	6	1.16505	0.000533411	HDAC3, HIST1H2BC, MAFB, HIST2H2AC, HIST1H2BJ, HIST1H3E	242	32	11295	8.75129	0.219303	0.0792096
KEGG_PATHWAY	hsa00010:Glycolysis / Gluconeogenesis	3	0.582524	0.000549516	AKR1A1, PFKP, ACSS2	185	11	57505	84.774	0.115361	0.00222617
KEGG_PATHWAY	hsa00630:Glyoxylate and dicarboxylate metabolism	3	0.582524	0.000549516	CAT, GRHPR, PCCB	185	11	57505	84.774	0.115361	0.00222617
REACTOME_PATHWAY	R-HSA-68962:R-HSA-68962	5	0.970874	0.000608779	PRIM1, CDC45, MCM7, POLE2, MCM5	242	19	11295	12.2825	0.246148	0.0682026
KEGG_PATHWAY	hsa05204:Chemical carcinogenesis	3	0.582524	0.000658031	SULT1A1, KYAT1, CYP2E1	185	12	57505	77.7095	0.136524	0.0026178
KEGG_PATHWAY	hsa04662:B cell receptor signaling pathway	3	0.582524	0.000776036	RAC3, NFATC2, BLNK	185	13	57505	71.7318	0.158966	0.00303264
KEGG_PATHWAY	hsa04520:Adherens junction	3	0.582524	0.000776036	FYN, RAC3, LMO7	185	13	57505	71.7318	0.158966	0.00303264
KEGG_PATHWAY	hsa00561:Glycerolipid metabolism	3	0.582524	0.00090347	AKR1A1, TKFC, MGLL	185	14	57505	66.6081	0.182549	0.00346922
KEGG_PATHWAY	hsa05412:Arrhythmogenic right ventricular cardiomyopathy (ARVC)	3	0.582524	0.00090347	ITGB4, ITGA10, CACNB4	185	14	57505	66.6081	0.182549	0.00346922
REACTOME_PATHWAY	R-HSA-912446:R-HSA-912446	6	1.16505	0.000931668	HIST1H2BC, HIST2H2AC, HIST1H2BJ, MLH1, HIST1H3E, DMC1	242	36	11295	7.77893	0.351112	0.0828636
KEGG_PATHWAY	hsa04660:T cell receptor signaling pathway	3	0.582524	0.00104027	TNF, FYN, NFATC2	185	15	57505	62.1676	0.207134	0.0039262
REACTOME_PATHWAY	R-HSA-212436:R-HSA-212436	8	1.5534	0.00106668	ZNF582, ZNF350, ZNF468, ZNF775, ZNF25, ZIK1, MED10, ZNF23	242	75	11295	4.97851	0.390553	0.0792199
KEGG_PATHWAY	hsa03040:Spliceosome	3	0.582524	0.00118638	SNRPA, HNRNPA1, SF3B3	185	16	57505	58.2821	0.232579	0.00440229
REACTOME_PATHWAY	R-HSA-1989781:R-HSA-1989781	5	0.970874	0.00130068	HDAC3, FADS1, TRIB3, CARM1, MED10	242	23	11295	10.1464	0.453328	0.0826556
REACTOME_PATHWAY	R-HSA-193368:R-HSA-193368	3	0.582524	0.00134105	AKR1C3, BAAT, CYP27A1	242	3	11295	46.6736	0.463487	0.0748811
KEGG_PATHWAY	hsa04640:Hematopoietic cell lineage	3	0.582524	0.00134174	TNF, CSF1, IL11	185	17	57505	54.8537	0.258744	0.00489632
REACTOME_PATHWAY	R-HSA-2559580:R-HSA-2559580	6	1.16505	0.00135087	E2F2, HIST1H2BC, HIST2H2AC, HIST1H2BJ, HIST1H3E, MAP2K6	242	39	11295	7.18055	0.46593	0.0673191
KEGG_PATHWAY	hsa05133:Pertussis	3	0.582524	0.00150628	TNF, IL23A, C5	185	18	57505	51.8063	0.285487	0.00540718
KEGG_PATHWAY	hsa00564:Glycerophospholipid metabolism	3	0.582524	0.00167996	ACHE, PHOSPHO1, LPCAT3	185	19	57505	49.0797	0.312673	0.00593384
KEGG_PATHWAY	hsa04974:Protein digestion and absorption	3	0.582524	0.00167996	COL9A2, COL1A1, COL11A2	185	19	57505	49.0797	0.312673	0.00593384
KEGG_PATHWAY	hsa04270:Vascular smooth muscle contraction	3	0.582524	0.00167996	KCNMB3, GNAQ, MYL9	185	19	57505	49.0797	0.312673	0.00593384
REACTOME_PATHWAY	R-HSA-1296072:R-HSA-1296072	4	0.776699	0.00183012	KCND3, KCNS1, KCNAB3, KCNB1	242	12	11295	15.5579	0.572565	0.0814834
REACTOME_PATHWAY	R-HSA-202733:R-HSA-202733	4	0.776699	0.00183012	FYN, ESAM, COL1A1, SELPLG	242	12	11295	15.5579	0.572565	0.0814834
KEGG_PATHWAY	hsa03460:Fanconi anemia pathway	3	0.582524	0.00205445	EME1, MLH1, FANCA	185	21	57505	44.4054	0.36784	0.00714021
REACTOME_PATHWAY	R-HSA-73777:R-HSA-73777	5	0.970874	0.00208859	HIST1H2BC, HIST2H2AC, HIST1H2BJ, GTF2H3, HIST1H3E	242	26	11295	8.97568	0.620963	0.0844157
KEGG_PATHWAY	hsa00280:Valine, leucine and isoleucine degradation	3	0.582524	0.00225514	ACADS, AACS, PCCB	185	22	57505	42.387	0.395567	0.0077157
KEGG_PATHWAY	hsa04064:NF-kappa B signaling pathway	3	0.582524	0.00246473	TNF, TNFAIP3, BLNK	185	23	57505	40.5441	0.423231	0.00830343
KEGG_PATHWAY	hsa04725:Cholinergic synapse	3	0.582524	0.00268316	ACHE, GNAQ, FYN	185	24	57505	38.8547	0.450721	0.00890265
KEGG_PATHWAY	hsa05162:Measles	3	0.582524	0.00268316	DOK1, FYN, TNFAIP3	185	24	57505	38.8547	0.450721	0.00890265
KEGG_PATHWAY	hsa04750:Inflammatory mediator regulation of TRP channels	3	0.582524	0.00268316	GNAQ, ASIC1, MAP2K6	185	24	57505	38.8547	0.450721	0.00890265
KEGG_PATHWAY	hsa04530:Tight junction	3	0.582524	0.00291036	MYH15, MYH3, MYL9	185	25	57505	37.3005	0.477931	0.00951264
KEGG_PATHWAY	hsa04360:Axon guidance	3	0.582524	0.00314627	FYN, RAC3, NFATC2	185	26	57505	35.8659	0.504766	0.0101327
KEGG_PATHWAY	hsa04310:Wnt signaling pathway	3	0.582524	0.00339085	WNT16, RAC3, NFATC2	185	27	57505	34.5375	0.531137	0.0107623
REACTOME_PATHWAY	R-HSA-427413:R-HSA-427413	5	0.970874	0.00358172	HIST1H2BC, HIST2H2AC, HIST1H2BJ, GTF2H3, HIST1H3E	242	30	11295	7.77893	0.810791	0.129547
KEGG_PATHWAY	hsa05168:Herpes simplex infection	3	0.582524	0.00390575	CFP, TNF, C5	185	29	57505	32.1556	0.582173	0.0122161
REACTOME_PATHWAY	R-HSA-75892:R-HSA-75892	3	0.582524	0.00434523	FYN, ITGA10, COL1A1	242	5	11295	28.0041	0.867422	0.143952
REACTOME_PATHWAY	R-HSA-977068:R-HSA-977068	3	0.582524	0.00434523	MUC20, ST6GALNAC2, MUC12	242	5	11295	28.0041	0.867422	0.143952
REACTOME_PATHWAY	R-HSA-3214815:R-HSA-3214815	5	0.970874	0.00454608	HDAC3, HIST1H2BC, HIST2H2AC, HIST1H2BJ, HIST1H3E	242	32	11295	7.29274	0.879269	0.140164
REACTOME_PATHWAY	R-HSA-3000178:R-HSA-3000178	4	0.776699	0.00522826	COL9A2, TNXB, VCAN, COL1A1	242	17	11295	10.982	0.912163	0.149688
REACTOME_PATHWAY	R-HSA-606279:R-HSA-606279	5	0.970874	0.00567138	CENPM, HIST1H2BC, HIST2H2AC, HIST1H2BJ, CENPH	242	34	11295	6.86376	0.928568	0.152054
REACTOME_PATHWAY	R-HSA-1650814:R-HSA-1650814	4	0.776699	0.00617616	COL9A2, COL1A1, COL11A2, PCOLCE	242	18	11295	10.3719	0.943563	0.155572
REACTOME_PATHWAY	R-HSA-381340:R-HSA-381340	4	0.776699	0.00617616	HDAC3, TNF, CARM1, MED10	242	18	11295	10.3719	0.943563	0.155572
REACTOME_PATHWAY	R-HSA-5673001:R-HSA-5673001	5	0.970874	0.00629784	PSPN, FGF18, FGFR4, FYN, SPTB	242	35	11295	6.66765	0.94668	0.150288
REACTOME_PATHWAY	R-HSA-70614:R-HSA-70614	3	0.582524	0.00642637	PYCR1, NAALAD2, KYAT1	242	6	11295	23.3368	0.949786	0.145676
REACTOME_PATHWAY	R-HSA-419037:R-HSA-419037	3	0.582524	0.00642637	PSPN, COL9A2, CACNB4	242	6	11295	23.3368	0.949786	0.145676
REACTOME_PATHWAY	R-HSA-416476:R-HSA-416476	5	0.970874	0.00768496	PTGER1, RGS2, GNAQ, OXTR, QRFP	242	37	11295	6.30724	0.972113	0.163877
KEGG_PATHWAY	hsa05205:Proteoglycans in cancer	3	0.582524	0.00806038	WNT16, CBLB, TNF	185	42	57505	22.2027	0.835484	0.0247544
KEGG_PATHWAY	hsa05206:MicroRNAs in cancer	3	0.582524	0.00881917	E2F2, TNXB, MIR324	185	44	57505	21.1935	0.861294	0.0266974
REACTOME_PATHWAY	R-HSA-6782315:R-HSA-6782315	3	0.582524	0.00887085	ADAT3, DUS2, QTRT1	242	7	11295	20.003	0.983988	0.178709
REACTOME_PATHWAY	R-HSA-449147:R-HSA-449147	3	0.582524	0.00887085	IL36G, IL23A, IL32	242	7	11295	20.003	0.983988	0.178709
KEGG_PATHWAY	hsa00120:Primary bile acid biosynthesis	2	0.38835	0.00956865	BAAT, CYP27A1	185	3	57505	207.225	0.882825	0.0285584
KEGG_PATHWAY	hsa04744:Phototransduction	2	0.38835	0.00956865	GUCA1B, RGS9	185	3	57505	207.225	0.882825	0.0285584
REACTOME_PATHWAY	R-HSA-176187:R-HSA-176187	4	0.776699	0.00960429	CDC45, MCM7, HUS1, MCM5	242	21	11295	8.8902	0.988643	0.184164
REACTOME_PATHWAY	R-HSA-418594:R-HSA-418594	5	0.970874	0.0110298	RRH, C5, GABBR2, RGS9, OPN3	242	41	11295	5.6919	0.994179	0.200485
REACTOME_PATHWAY	R-HSA-5389840:R-HSA-5389840	3	0.582524	0.0116624	MRPL24, PTCD3, MRPS24	242	8	11295	17.5026	0.995674	0.202918
REACTOME_PATHWAY	R-HSA-983695:R-HSA-983695	3	0.582524	0.0116624	CBLB, FYN, BLNK	242	8	11295	17.5026	0.995674	0.202918
REACTOME_PATHWAY	R-HSA-977606:R-HSA-977606	3	0.582524	0.0116624	CFP, C5, C8G	242	8	11295	17.5026	0.995674	0.202918
REACTOME_PATHWAY	R-HSA-5419276:R-HSA-5419276	3	0.582524	0.0116624	MRPL24, PTCD3, MRPS24	242	8	11295	17.5026	0.995674	0.202918
REACTOME_PATHWAY	R-HSA-5368286:R-HSA-5368286	3	0.582524	0.0116624	MRPL24, PTCD3, MRPS24	242	8	11295	17.5026	0.995674	0.202918
KEGG_PATHWAY	hsa04940:Type I diabetes mellitus	2	0.38835	0.0127379	TNF, PTPRN2	185	4	57505	155.419	0.942663	0.0374
KEGG_PATHWAY	hsa00360:Phenylalanine metabolism	2	0.38835	0.0127379	AOC2, AOC3	185	4	57505	155.419	0.942663	0.0374
REACTOME_PATHWAY	R-HSA-1257604:R-HSA-1257604	4	0.776699	0.0139469	FGF18, FGFR4, FYN, TRIB3	242	24	11295	7.77893	0.998522	0.229469
REACTOME_PATHWAY	R-HSA-5620912:R-HSA-5620912	4	0.776699	0.0139469	HAUS4, PLK4, B9D1, CEP78	242	24	11295	7.77893	0.998522	0.229469
REACTOME_PATHWAY	R-HSA-5625886:R-HSA-5625886	4	0.776699	0.0156037	HIST1H2BC, HIST2H2AC, HIST1H2BJ, HIST1H3E	242	25	11295	7.46777	0.999323	0.244716
REACTOME_PATHWAY	R-HSA-73728:R-HSA-73728	4	0.776699	0.0156037	HIST1H2BC, HIST2H2AC, HIST1H2BJ, HIST1H3E	242	25	11295	7.46777	0.999323	0.244716
KEGG_PATHWAY	hsa05143:African trypanosomiasis	2	0.38835	0.0158971	TNF, GNAQ	185	5	57505	124.335	0.971943	0.0459319
KEGG_PATHWAY	hsa00100:Steroid biosynthesis	2	0.38835	0.0158971	TM7SF2, LSS	185	5	57505	124.335	0.971943	0.0459319
KEGG_PATHWAY	hsa04973:Carbohydrate digestion and absorption	2	0.38835	0.0158971	SLC37A4, TAS1R3	185	5	57505	124.335	0.971943	0.0459319
REACTOME_PATHWAY	R-HSA-983168:R-HSA-983168	5	0.970874	0.016368	LRSAM1, CBLB, LMO7, FBXO32, FBXO4	242	46	11295	5.07321	0.999528	0.246944
REACTOME_PATHWAY	R-HSA-427359:R-HSA-427359	4	0.776699	0.0173665	HIST1H2BC, HIST2H2AC, HIST1H2BJ, HIST1H3E	242	26	11295	7.18055	0.999705	0.251973
REACTOME_PATHWAY	R-HSA-5250924:R-HSA-5250924	4	0.776699	0.0173665	HIST1H2BC, HIST2H2AC, HIST1H2BJ, HIST1H3E	242	26	11295	7.18055	0.999705	0.251973
REACTOME_PATHWAY	R-HSA-5173214:R-HSA-5173214	3	0.582524	0.0182238	CFP, ADAMTSL4, SPON1	242	10	11295	14.0021	0.999803	0.254925
BIOCARTA	h_mspPathway:Msp/Ron Receptor Signaling Pathway	3	0.582524	0.0184243	TNF, CSF1, MST1R	50	3	603	12.06	0.868267	0.868267
KEGG_PATHWAY	hsa00450:Selenocompound metabolism	2	0.38835	0.0190462	PSTK, KYAT1	185	6	57505	103.613	0.986271	0.0541695
KEGG_PATHWAY	hsa00500:Starch and sucrose metabolism	2	0.38835	0.0190462	PYGL, GYS1	185	6	57505	103.613	0.986271	0.0541695
KEGG_PATHWAY	hsa00040:Pentose and glucuronate interconversions	2	0.38835	0.0190462	AKR1A1, XYLB	185	6	57505	103.613	0.986271	0.0541695
KEGG_PATHWAY	hsa03022:Basal transcription factors	2	0.38835	0.0190462	TAF15, GTF2H3	185	6	57505	103.613	0.986271	0.0541695
KEGG_PATHWAY	hsa05416:Viral myocarditis	2	0.38835	0.0190462	FYN, RAC3	185	6	57505	103.613	0.986271	0.0541695
REACTOME_PATHWAY	R-HSA-1221632:R-HSA-1221632	4	0.776699	0.0212122	HIST1H2BC, HIST2H2AC, HIST1H2BJ, SMC1A	242	28	11295	6.66765	0.999952	0.282234
REACTOME_PATHWAY	R-HSA-977225:R-HSA-977225	4	0.776699	0.0212122	HIST1H2BC, HIST2H2AC, HIST1H2BJ, HIST1H3E	242	28	11295	6.66765	0.999952	0.282234
REACTOME_PATHWAY	R-HSA-5334118:R-HSA-5334118	4	0.776699	0.0212122	HIST1H2BC, HIST2H2AC, HIST1H2BJ, HIST1H3E	242	28	11295	6.66765	0.999952	0.282234
REACTOME_PATHWAY	R-HSA-1445148:R-HSA-1445148	3	0.582524	0.0219637	MYH15, MYH3, PRKAG1	242	11	11295	12.7292	0.999967	0.282807
REACTOME_PATHWAY	R-HSA-176974:R-HSA-176974	3	0.582524	0.0219637	CDC45, MCM7, MCM5	242	11	11295	12.7292	0.999967	0.282807
REACTOME_PATHWAY	R-HSA-499943:R-HSA-499943	3	0.582524	0.0219637	RRM2, AK7, GLRX	242	11	11295	12.7292	0.999967	0.282807
KEGG_PATHWAY	hsa00052:Galactose metabolism	2	0.38835	0.0221853	GALK1, PFKP	185	7	57505	88.8108	0.993282	0.0621277
KEGG_PATHWAY	hsa00510:N-Glycan biosynthesis	2	0.38835	0.0221853	GANAB, DPAGT1	185	7	57505	88.8108	0.993282	0.0621277
KEGG_PATHWAY	hsa00860:Porphyrin and chlorophyll metabolism	2	0.38835	0.0253145	PPOX, CP	185	8	57505	77.7095	0.996713	0.0698201
KEGG_PATHWAY	hsa03015:mRNA surveillance pathway	2	0.38835	0.0253145	PPP2R3A, CPSF2	185	8	57505	77.7095	0.996713	0.0698201
REACTOME_PATHWAY	R-HSA-2299718:R-HSA-2299718	4	0.776699	0.025486	HIST1H2BC, HIST2H2AC, HIST1H2BJ, HIST1H3E	242	30	11295	6.22314	0.999994	0.312256
REACTOME_PATHWAY	R-HSA-5578749:R-HSA-5578749	4	0.776699	0.025486	HIST1H2BC, HIST2H2AC, HIST1H2BJ, HIST1H3E	242	30	11295	6.22314	0.999994	0.312256
REACTOME_PATHWAY	R-HSA-212300:R-HSA-212300	4	0.776699	0.025486	HIST1H2BC, HIST2H2AC, HIST1H2BJ, HIST1H3E	242	30	11295	6.22314	0.999994	0.312256
REACTOME_PATHWAY	R-HSA-1660662:R-HSA-1660662	3	0.582524	0.0259904	ARSD, GLB1L, SUMF2	242	12	11295	11.6684	0.999995	0.309455
REACTOME_PATHWAY	R-HSA-69473:R-HSA-69473	4	0.776699	0.0277833	HIST1H2BC, HIST1H2BJ, HUS1, CHEK2	242	31	11295	6.02239	0.999998	0.319228
KEGG_PATHWAY	hsa04622:RIG-I-like receptor signaling pathway	2	0.38835	0.0284336	TNF, TKFC	185	9	57505	69.0751	0.998392	0.0772596
KEGG_PATHWAY	hsa00410:beta-Alanine metabolism	2	0.38835	0.0284336	AOC2, AOC3	185	9	57505	69.0751	0.998392	0.0772596
KEGG_PATHWAY	hsa00380:Tryptophan metabolism	2	0.38835	0.0284336	KYAT1, CAT	185	9	57505	69.0751	0.998392	0.0772596
KEGG_PATHWAY	hsa00480:Glutathione metabolism	2	0.38835	0.0284336	GSS, RRM2	185	9	57505	69.0751	0.998392	0.0772596
KEGG_PATHWAY	hsa00830:Retinol metabolism	2	0.38835	0.0284336	RDH16, RETSAT	185	9	57505	69.0751	0.998392	0.0772596
REACTOME_PATHWAY	R-HSA-201722:R-HSA-201722	4	0.776699	0.0301872	HIST1H2BC, HIST2H2AC, HIST1H2BJ, HIST1H3E	242	32	11295	5.83419	0.999999	0.33393
REACTOME_PATHWAY	R-HSA-5696400:R-HSA-5696400	3	0.582524	0.0302901	POLE2, DDB2, GTF2H3	242	13	11295	10.7708	0.999999	0.32729
REACTOME_PATHWAY	R-HSA-913709:R-HSA-913709	3	0.582524	0.0302901	MUC20, GALNT15, MUC12	242	13	11295	10.7708	0.999999	0.32729
REACTOME_PATHWAY	R-HSA-6782210:R-HSA-6782210	3	0.582524	0.0302901	POLE2, LIG1, GTF2H3	242	13	11295	10.7708	0.999999	0.32729
KEGG_PATHWAY	hsa00030:Pentose phosphate pathway	2	0.38835	0.0315428	PGLS, PFKP	185	10	57505	62.1676	0.999213	0.0844582
KEGG_PATHWAY	hsa05210:Colorectal cancer	2	0.38835	0.0315428	RAC3, MLH1	185	10	57505	62.1676	0.999213	0.0844582
KEGG_PATHWAY	hsa03018:RNA degradation	2	0.38835	0.0315428	PAN2, PFKP	185	10	57505	62.1676	0.999213	0.0844582
KEGG_PATHWAY	hsa00590:Arachidonic acid metabolism	2	0.38835	0.0315428	AKR1C3, CYP2E1	185	10	57505	62.1676	0.999213	0.0844582
KEGG_PATHWAY	hsa00330:Arginine and proline metabolism	2	0.38835	0.0315428	PYCR1, ALDH4A1	185	10	57505	62.1676	0.999213	0.0844582
KEGG_PATHWAY	hsa03430:Mismatch repair	2	0.38835	0.0315428	LIG1, MLH1	185	10	57505	62.1676	0.999213	0.0844582
KEGG_PATHWAY	hsa05150:Staphylococcus aureus infection	2	0.38835	0.0315428	C5, SELPLG	185	10	57505	62.1676	0.999213	0.0844582
KEGG_PATHWAY	hsa04621:NOD-like receptor signaling pathway	2	0.38835	0.0315428	TNF, TNFAIP3	185	10	57505	62.1676	0.999213	0.0844582
KEGG_PATHWAY	hsa03440:Homologous recombination	2	0.38835	0.0346422	EME1, RAD52	185	11	57505	56.516	0.999615	0.0914273
KEGG_PATHWAY	hsa04723:Retrograde endocannabinoid signaling	2	0.38835	0.0346422	GNAQ, MGLL	185	11	57505	56.516	0.999615	0.0914273
KEGG_PATHWAY	hsa00071:Fatty acid degradation	2	0.38835	0.0346422	CPT1C, ACADS	185	11	57505	56.516	0.999615	0.0914273
KEGG_PATHWAY	hsa00650:Butanoate metabolism	2	0.38835	0.0346422	ACADS, AACS	185	11	57505	56.516	0.999615	0.0914273
KEGG_PATHWAY	hsa04923:Regulation of lipolysis in adipocytes	2	0.38835	0.0346422	ADRB1, MGLL	185	11	57505	56.516	0.999615	0.0914273
KEGG_PATHWAY	hsa02010:ABC transporters	2	0.38835	0.0377316	ABCB10, ABCA6	185	12	57505	51.8063	0.999812	0.0981774
KEGG_PATHWAY	hsa05321:Inflammatory bowel disease (IBD)	2	0.38835	0.0377316	TNF, IL23A	185	12	57505	51.8063	0.999812	0.0981774
KEGG_PATHWAY	hsa03010:Ribosome	2	0.38835	0.0377316	MRPL24, RPLP0	185	12	57505	51.8063	0.999812	0.0981774
KEGG_PATHWAY	hsa05212:Pancreatic cancer	2	0.38835	0.0377316	E2F2, RAC3	185	12	57505	51.8063	0.999812	0.0981774
KEGG_PATHWAY	hsa04370:VEGF signaling pathway	2	0.38835	0.0377316	RAC3, NFATC2	185	12	57505	51.8063	0.999812	0.0981774
REACTOME_PATHWAY	R-HSA-3214847:R-HSA-3214847	4	0.776699	0.0380326	HIST1H2BC, HIST2H2AC, HIST1H2BJ, HIST1H3E	242	35	11295	5.33412	1	0.385076
KEGG_PATHWAY	hsa00250:Alanine, aspartate and glutamate metabolism	2	0.38835	0.0408113	GFPT2, ALDH4A1	185	13	57505	47.8212	0.999908	0.104719
KEGG_PATHWAY	hsa04972:Pancreatic secretion	2	0.38835	0.0408113	SLC26A3, GNAQ	185	13	57505	47.8212	0.999908	0.104719
KEGG_PATHWAY	hsa04970:Salivary secretion	2	0.38835	0.0408113	ADRB1, GNAQ	185	13	57505	47.8212	0.999908	0.104719
KEGG_PATHWAY	hsa00620:Pyruvate metabolism	2	0.38835	0.0408113	GRHPR, ACSS2	185	13	57505	47.8212	0.999908	0.104719
REACTOME_PATHWAY	R-HSA-3785653:R-HSA-3785653	2	0.38835	0.0422203	GYS1, NHLRC1	242	2	11295	46.6736	1	0.409468
REACTOME_PATHWAY	R-HSA-166665:R-HSA-166665	2	0.38835	0.0422203	C5, C8G	242	2	11295	46.6736	1	0.409468
REACTOME_PATHWAY	R-HSA-193775:R-HSA-193775	2	0.38835	0.0422203	AKR1C3, CYP27A1	242	2	11295	46.6736	1	0.409468
REACTOME_PATHWAY	R-HSA-193807:R-HSA-193807	2	0.38835	0.0422203	AKR1C3, CYP27A1	242	2	11295	46.6736	1	0.409468
REACTOME_PATHWAY	R-HSA-70350:R-HSA-70350	2	0.38835	0.0422203	KHK, TKFC	242	2	11295	46.6736	1	0.409468
REACTOME_PATHWAY	R-HSA-419771:R-HSA-419771	2	0.38835	0.0422203	RRH, OPN3	242	2	11295	46.6736	1	0.409468
KEGG_PATHWAY	hsa04918:Thyroid hormone synthesis	2	0.38835	0.0438811	ASGR1, GNAQ	185	14	57505	44.4054	0.999955	0.11106
KEGG_PATHWAY	hsa04924:Renin secretion	2	0.38835	0.0438811	ADRB1, GNAQ	185	14	57505	44.4054	0.999955	0.11106
KEGG_PATHWAY	hsa03410:Base excision repair	2	0.38835	0.0438811	POLE2, LIG1	185	14	57505	44.4054	0.999955	0.11106
KEGG_PATHWAY	hsa00640:Propanoate metabolism	2	0.38835	0.0438811	ACSS2, PCCB	185	14	57505	44.4054	0.999955	0.11106
REACTOME_PATHWAY	R-HSA-877300:R-HSA-877300	3	0.582524	0.0446958	GBP4, TRIM22, GBP2	242	16	11295	8.75129	1	0.419587
REACTOME_PATHWAY	R-HSA-2022090:R-HSA-2022090	3	0.582524	0.0446958	ITGB4, COL1A1, COL11A2	242	16	11295	8.75129	1	0.419587
KEGG_PATHWAY	hsa04620:Toll-like receptor signaling pathway	2	0.38835	0.0469412	TNF, MAP2K6	185	15	57505	41.445	0.999978	0.117211
KEGG_PATHWAY	hsa05220:Chronic myeloid leukemia	2	0.38835	0.0469412	E2F2, CBLB	185	15	57505	41.445	0.999978	0.117211
KEGG_PATHWAY	hsa04912:GnRH signaling pathway	2	0.38835	0.0469412	GNAQ, MAP2K6	185	15	57505	41.445	0.999978	0.117211
KEGG_PATHWAY	hsa05142:Chagas disease (American trypanosomiasis)	2	0.38835	0.0469412	TNF, GNAQ	185	15	57505	41.445	0.999978	0.117211
KEGG_PATHWAY	hsa05145:Toxoplasmosis	2	0.38835	0.0469412	TNF, MAP2K6	185	15	57505	41.445	0.999978	0.117211
REACTOME_PATHWAY	R-HSA-2559582:R-HSA-2559582	4	0.776699	0.0499417	HIST1H2BC, HIST2H2AC, HIST1H2BJ, HIST1H3E	242	39	11295	4.78703	1	0.448046
KEGG_PATHWAY	hsa04726:Serotonergic synapse	2	0.38835	0.0499915	GNAQ, SLC6A4	185	16	57505	38.8547	0.999989	0.123179
KEGG_PATHWAY	hsa04727:GABAergic synapse	2	0.38835	0.0530321	PLCL1, GABBR2	185	17	57505	36.5692	0.999995	0.128973
KEGG_PATHWAY	hsa04540:Gap junction	2	0.38835	0.0530321	ADRB1, GNAQ	185	17	57505	36.5692	0.999995	0.128973
KEGG_PATHWAY	hsa04070:Phosphatidylinositol signaling system	2	0.38835	0.0530321	IMPA2, ITPKB	185	17	57505	36.5692	0.999995	0.128973
KEGG_PATHWAY	hsa04911:Insulin secretion	2	0.38835	0.0530321	KCNMB3, GNAQ	185	17	57505	36.5692	0.999995	0.128973
KEGG_PATHWAY	hsa04610:Complement and coagulation cascades	2	0.38835	0.0530321	C5, C8G	185	17	57505	36.5692	0.999995	0.128973
KEGG_PATHWAY	hsa00562:Inositol phosphate metabolism	2	0.38835	0.0530321	IMPA2, ITPKB	185	17	57505	36.5692	0.999995	0.128973
REACTOME_PATHWAY	R-HSA-2500257:R-HSA-2500257	4	0.776699	0.0531706	CENPM, KNTC1, SMC1A, CENPH	242	40	11295	4.66736	1	0.461153
BIOCARTA	h_carm-erPathway:CARM1 and Regulation of the Estrogen Receptor	3	0.582524	0.0552294	HDAC3, CARM1, HDAC6	50	5	603	7.236	0.997956	0.954785
BIOCARTA	h_granulocytesPathway:Adhesion and Diapedesis of Granulocytes	3	0.582524	0.0552294	TNF, C5, SELPLG	50	5	603	7.236	0.997956	0.954785
REACTOME_PATHWAY	R-HSA-380259:R-HSA-380259	3	0.582524	0.0554309	HAUS4, PLK4, CEP78	242	18	11295	7.77893	1	0.467412
KEGG_PATHWAY	hsa04925:Aldosterone synthesis and secretion	2	0.38835	0.0590843	GNAQ, KCNK3	185	19	57505	32.7198	0.999999	0.141524
KEGG_PATHWAY	hsa04728:Dopaminergic synapse	2	0.38835	0.0590843	PPP2R3A, GNAQ	185	19	57505	32.7198	0.999999	0.141524
KEGG_PATHWAY	hsa05169:Epstein-Barr virus infection	2	0.38835	0.0590843	TNFAIP3, MAP2K6	185	19	57505	32.7198	0.999999	0.141524
KEGG_PATHWAY	hsa01230:Biosynthesis of amino acids	2	0.38835	0.0590843	PYCR1, PFKP	185	19	57505	32.7198	0.999999	0.141524
REACTOME_PATHWAY	R-HSA-1442490:R-HSA-1442490	3	0.582524	0.0611028	COL9A2, COL1A1, COL11A2	242	19	11295	7.36951	1	0.493558
REACTOME_PATHWAY	R-HSA-3214858:R-HSA-3214858	3	0.582524	0.0611028	HIST2H2AC, HIST1H3E, CARM1	242	19	11295	7.36951	1	0.493558
REACTOME_PATHWAY	R-HSA-216083:R-HSA-216083	3	0.582524	0.0611028	COL9A2, ITGA10, COL1A1	242	19	11295	7.36951	1	0.493558
REACTOME_PATHWAY	R-HSA-380270:R-HSA-380270	3	0.582524	0.0611028	HAUS4, PLK4, CEP78	242	19	11295	7.36951	1	0.493558
KEGG_PATHWAY	hsa04915:Estrogen signaling pathway	2	0.38835	0.062096	GNAQ, GABBR2	185	20	57505	31.0838	0.999999	0.146871
REACTOME_PATHWAY	R-HSA-3299685:R-HSA-3299685	2	0.38835	0.06266	NUDT2, CAT	242	3	11295	31.1157	1	0.494591
REACTOME_PATHWAY	R-HSA-211981:R-HSA-211981	2	0.38835	0.06266	CYP2W1, CYP2E1	242	3	11295	31.1157	1	0.494591
REACTOME_PATHWAY	R-HSA-3000480:R-HSA-3000480	2	0.38835	0.06266	APOE, COL1A1	242	3	11295	31.1157	1	0.494591
REACTOME_PATHWAY	R-HSA-2046105:R-HSA-2046105	2	0.38835	0.06266	FADS1, FADS2	242	3	11295	31.1157	1	0.494591
REACTOME_PATHWAY	R-HSA-375165:R-HSA-375165	2	0.38835	0.06266	FYN, SPTB	242	3	11295	31.1157	1	0.494591
REACTOME_PATHWAY	R-HSA-390918:R-HSA-390918	2	0.38835	0.06266	PECR, ACBD4	242	3	11295	31.1157	1	0.494591
REACTOME_PATHWAY	R-HSA-400206:R-HSA-400206	2	0.38835	0.06266	HDAC3, CARM1	242	3	11295	31.1157	1	0.494591
REACTOME_PATHWAY	R-HSA-390471:R-HSA-390471	2	0.38835	0.06266	HDAC3, FBXO4	242	3	11295	31.1157	1	0.494591
REACTOME_PATHWAY	R-HSA-912631:R-HSA-912631	2	0.38835	0.06266	FYN, BLNK	242	3	11295	31.1157	1	0.494591
REACTOME_PATHWAY	R-HSA-174577:R-HSA-174577	2	0.38835	0.06266	CFP, C5	242	3	11295	31.1157	1	0.494591
REACTOME_PATHWAY	R-HSA-3322077:R-HSA-3322077	2	0.38835	0.06266	GYS1, NHLRC1	242	3	11295	31.1157	1	0.494591
REACTOME_PATHWAY	R-HSA-2046106:R-HSA-2046106	2	0.38835	0.06266	FADS1, FADS2	242	3	11295	31.1157	1	0.494591
REACTOME_PATHWAY	R-HSA-156584:R-HSA-156584	2	0.38835	0.06266	SULT1A1, ABHD14B	242	3	11295	31.1157	1	0.494591
REACTOME_PATHWAY	R-HSA-2514859:R-HSA-2514859	2	0.38835	0.06266	GUCA1B, RGS9	242	3	11295	31.1157	1	0.494591
REACTOME_PATHWAY	R-HSA-5357786:R-HSA-5357786	2	0.38835	0.06266	TNF, TNFAIP3	242	3	11295	31.1157	1	0.494591
KEGG_PATHWAY	hsa04142:Lysosome	2	0.38835	0.065098	CLN3, NAGA	185	21	57505	29.6036	1	0.152068
REACTOME_PATHWAY	R-HSA-171306:R-HSA-171306	3	0.582524	0.0669628	HIST1H2BC, HIST2H2AC, HIST1H2BJ	242	20	11295	7.00103	1	0.510644
KEGG_PATHWAY	hsa05218:Melanoma	2	0.38835	0.0680906	E2F2, FGF18	185	22	57505	28.258	1	0.157122
REACTOME_PATHWAY	R-HSA-5693565:R-HSA-5693565	3	0.582524	0.0730006	HIST1H2BC, HIST1H2BJ, CHEK2	242	21	11295	6.66765	1	0.534487
REACTOME_PATHWAY	R-HSA-2219530:R-HSA-2219530	3	0.582524	0.0730006	FGF18, FGFR4, FYN	242	21	11295	6.66765	1	0.534487
KEGG_PATHWAY	hsa04916:Melanogenesis	2	0.38835	0.0770111	WNT16, GNAQ	185	25	57505	24.867	1	0.174824
BIOCARTA	h_inflamPathway:Cytokines and Inflammatory Response	3	0.582524	0.0785998	TNF, CSF1, IL11	50	6	603	6.03	0.999867	0.948916
BIOCARTA	h_nuclearRsPathway:Nuclear Receptors in Lipid Metabolism and Toxicity	3	0.582524	0.0785998	CYP2E1, CDPF1, NR1H3	50	6	603	6.03	0.999867	0.948916
BIOCARTA	h_LairPathway:Cells and Molecules involved in local acute inflammatory response	3	0.582524	0.0785998	TNF, C5, SELPLG	50	6	603	6.03	0.999867	0.948916
KEGG_PATHWAY	hsa04114:Oocyte meiosis	2	0.38835	0.0799657	SPDYA, SMC1A	185	26	57505	23.9106	1	0.179401
KEGG_PATHWAY	hsa05160:Hepatitis C	2	0.38835	0.0799657	TNF, NR1H3	185	26	57505	23.9106	1	0.179401
REACTOME_PATHWAY	R-HSA-2467813:R-HSA-2467813	4	0.776699	0.0824037	CENPM, KNTC1, SMC1A, CENPH	242	48	11295	3.88946	1	0.572157
REACTOME_PATHWAY	R-HSA-5661270:R-HSA-5661270	2	0.38835	0.0826652	AKR1A1, XYLB	242	4	11295	23.3368	1	0.56572
REACTOME_PATHWAY	R-HSA-420499:R-HSA-420499	2	0.38835	0.0826652	TAS1R3, GABBR2	242	4	11295	23.3368	1	0.56572
REACTOME_PATHWAY	R-HSA-71182:R-HSA-71182	2	0.38835	0.0826652	GSTZ1, KYAT1	242	4	11295	23.3368	1	0.56572
REACTOME_PATHWAY	R-HSA-6788467:R-HSA-6788467	2	0.38835	0.0826652	CTF1, IL11	242	4	11295	23.3368	1	0.56572
REACTOME_PATHWAY	R-HSA-5696395:R-HSA-5696395	2	0.38835	0.0826652	DDB2, GTF2H3	242	4	11295	23.3368	1	0.56572
REACTOME_PATHWAY	R-HSA-2243919:R-HSA-2243919	2	0.38835	0.0826652	COL1A1, PCOLCE	242	4	11295	23.3368	1	0.56572
REACTOME_PATHWAY	R-HSA-379726:R-HSA-379726	2	0.38835	0.0826652	TARS2, QARS	242	4	11295	23.3368	1	0.56572
KEGG_PATHWAY	hsa04670:Leukocyte transendothelial migration	2	0.38835	0.0829109	ESAM, MYL9	185	27	57505	23.025	1	0.183857
KEGG_PATHWAY	hsa05152:Tuberculosis	2	0.38835	0.0829109	TNF, IL23A	185	27	57505	23.025	1	0.183857
REACTOME_PATHWAY	R-HSA-2565942:R-HSA-2565942	3	0.582524	0.0855687	HAUS4, PLK4, CEP78	242	23	11295	6.08785	1	0.571329
REACTOME_PATHWAY	R-HSA-2559586:R-HSA-2559586	3	0.582524	0.0920798	HIST1H2BC, HIST2H2AC, HIST1H2BJ	242	24	11295	5.83419	1	0.591979
KEGG_PATHWAY	hsa04390:Hippo signaling pathway	2	0.38835	0.0945981	WNT16, ID2	185	31	57505	20.0541	1	0.206136
KEGG_PATHWAY	hsa05164:Influenza A	2	0.38835	0.0945981	TNF, MAP2K6	185	31	57505	20.0541	1	0.206136
